# Supplementary material for: Parasite Load and Site-Specific Parasite Pressure as Determinants of Immune Indices in Two Sympatric Rodent Species
Source: Animals (Basel). 2019 Nov 22;9(12):1015. doi: 10.3390/ani9121015 (PMC6940963; doi:10.3390/ani9121015)
Supplement: Supplementary file 1 [file animals-09-01015-s001.zip › animals-635731-supplementary/Supplementary Table S2 Full dataset.xlsx]

## Sheet: Sheet1
Code	Species	Site	BodyWeight	Immunity indices							Microparasites													Ectoparasites										Gastrointestinal-parasites
				Hemagglutination	Haptoglobin	Hematocrit	Hemolysis	Spleen	Lymphocytes	Neutrophyls	Anaplasma phagocytophilum	Bartonella grahamii	Bartonella taylorii	Borrelia burgdorferi sl	Borrelia miyamotoi	Eyach virus	Leptospirosa sp.	Neoehrlichia mikurensis	Puumala virus	Rickettsia sp.	Spiroplasma sp.	Tick-borne encephalitis virus	Tula virus	Ctenophtalmus agyrtes	Echinonyssus isabellinus	Eulaelaps stabularis	Haemogamasus nidi	Ixodes ricinus larvae	Ixodes ricinus nymphs	Ixodes trianguliceps larvae	Laelaps agilis	Megabothris turbidus	Polyplax serrata	Aonchotheca murissylvatici	Aspiculuris tianjinensis	Heligmosoides polygurus	Heterakis spumosa	Hymenolepis diminuta	Syphacia petruzewiczi	Syphacia stroma	Coiled non-Trichinella
BM1	Woodmouse	Buunderkamp	13	1	0.650933	36	0	0.03	87.5	11	0	0	0	0	1	0	0	0	0	0	0	0	0	0	0	0	0	16	0	4	5	0	1	0	0	0	0	0	0	2	0
BM2	Woodmouse	Buunderkamp	19	1	0.220418	45	0	0.06	71	7.5	0	0	0	0	0	0	0	0	0	0	0	0	0	0	0	0	0	14	0	0	0	0	0	0	0	3	0	0	0	0	0
BM3	Woodmouse	Buunderkamp	15	1.5	0.275377	37	0	0.04	80	15	0	0	0	0	1	0	0	0	0	0	0	0	0	0	0	1	0	23	0	0	4	0	0	0	0	0	0	0	0	1	0
BM4	Woodmouse	Buunderkamp	19	3	0.391402	43	0	0.11	89.5	2	0	0	0	0	0	0	0	0	0	0	0	0	0	0	0	0	0	52	0	0	1	0	0	1	0	1	0	0	0	0	0
BM5	Woodmouse	Buunderkamp	13	2.5	0.208204	42	0	0.04	81	13	0	0	0	0	1	0	0	1	0	0	0	0	0	0	0	27	9	80	2	4	4	0	0	0	0	0	0	0	0	1	0
BW1	Bankvole	Buunderkamp	16	2.5	0.708946	50	3	0.03	90	0.5	0	1	0	0	0	0	0	0	0	0	0	0	0	0	0	0	0	3	0	0	0	0	0	0	0	0	0	0	14	0	0
BW2	Bankvole	Buunderkamp	16	3.5	0.391402	42	0	0.05	90.5	7.5	0	0	0	0	0	0	0	1	0	0	0	0	0	1	0	0	0	7	0	0	0	0	0	0	0	0	0	0	0	0	0
HM1	Woodmouse	Herperduin	19	4.5	0.797491	NA	0	0.24	NA	NA	0	0	0	0	0	0	0	0	0	0	0	0	0	0	0	0	0	1	0	0	0	0	0	48	0	0	0	0	0	76	0
HM2	Woodmouse	Herperduin	19	2.5	0.467735	41	0	0.11	97	3	0	1	0	0	0	0	0	0	0	0	0	0	0	0	0	0	0	2	0	1	0	0	0	1	0	0	0	0	0	11	0
HM3	Woodmouse	Herperduin	14	0	0.391402	40	0	0.04	84.5	5	0	0	0	0	0	0	0	0	0	0	0	0	0	0	0	0	0	1	0	0	11	0	0	75	0	0	0	0	0	25	0
HM4	Woodmouse	Herperduin	16	3	0.858557	37	0.5	0.03	NA	NA	0	0	1	0	0	0	0	0	0	0	0	0	0	1	0	0	0	6	0	0	0	0	4	0	29	1	0	0	0	22	0
HM5	Woodmouse	Herperduin	19	5	1.01428	NA	0.25	0.11	93	1	0	0	1	0	0	0	0	0	0	0	0	0	0	1	0	0	0	13	0	1	4	0	0	0	0	1	0	0	0	69	0
HM6	Woodmouse	Herperduin	18	3	0.727265	33	0	0.12	68.5	4.5	0	0	1	0	0	0	0	0	0	0	0	0	0	0	0	0	0	0	0	0	0	0	0	4	0	0	0	0	0	13	0
HM7	Woodmouse	Herperduin	12	0.5	0.373083	36	0	0.02	73.5	1.5	0	0	1	0	0	0	0	0	0	0	0	0	0	0	0	0	0	5	0	0	9	0	4	0	0	0	0	0	0	51	0
HM8	Woodmouse	Herperduin	9	0.5	0.183778	43	2.5	0.01	89	5.5	0	0	0	0	0	0	0	0	0	0	0	0	0	0	0	0	0	0	0	0	1	0	8	0	0	1	0	0	0	12	0
HW1	Bankvole	Herperduin	18	2.5	0.599027	28	1.5	0.04	NA	NA	0	1	0	0	0	0	0	0	0	0	0	0	0	0	0	0	0	0	0	0	0	0	0	4	0	2	0	0	0	0	0
HW2	Bankvole	Herperduin	16	1.5	0.760852	45	0.25	0.03	92	1.5	0	0	0	0	0	0	0	1	0	0	0	0	0	0	0	0	0	1	0	0	0	0	0	0	0	6	0	0	0	0	7
MM1	Woodmouse	Maashorst	16	0.5	0.339496	NA	0	0.05	68	6	0	0	1	0	1	0	0	0	0	0	0	0	0	0	0	0	0	6	0	0	0	0	0	5	0	0	0	0	0	0	0
MM2	Woodmouse	Maashorst	17	3	0.29675	41	0	0.04	59	7.5	0	0	1	0	0	0	0	0	0	0	0	0	0	0	0	1	0	1	0	0	2	0	0	9	9	0	0	0	0	0	0
MM3	Woodmouse	Maashorst	17	1.5	0.168511	45	0	0.03	82.5	0.5	0	0	0	0	0	0	0	0	0	0	0	0	0	0	0	0	0	1	0	0	3	0	0	1	4	1	0	0	0	0	0
MM4	Woodmouse	Maashorst	10	0	0.418882	27.5	0	0.01	75	1	0	0	0	0	0	0	0	0	0	0	0	0	0	0	0	0	0	3	0	0	1	0	0	0	0	0	0	0	0	6	0
MM5	Woodmouse	Maashorst	18	0	0.180725	41	0	0.05	74.5	6.5	0	0	0	0	1	0	0	0	0	0	0	0	0	0	0	0	0	6	0	0	3	0	0	0	17	0	0	0	0	0	0
MM6	Woodmouse	Maashorst	11	1	0.162405	40	0	0.03	83	5.5	0	0	1	0	0	0	0	0	0	0	0	0	0	0	0	0	0	2	0	0	0	0	0	0	0	0	0	0	0	22	0
MM7	Woodmouse	Maashorst	16	0.5	0.768485	NA	0.5	0.03	52	2.5	0	0	0	0	0	0	0	0	0	0	0	0	0	0	0	1	0	3	0	0	0	0	5	0	0	0	0	0	0	2	0
MM8	Woodmouse	Maashorst	18	0	0.33797	41	0	0.05	72.5	13	0	0	0	0	1	0	0	0	0	0	0	0	0	0	0	0	0	18	0	0	0	0	0	0	0	1	0	0	0	11	0
MW1	Bankvole	Maashorst	16	NA	0.397509	50	NA	0.07	89.5	6.5	0	0	0	0	0	0	0	0	0	0	0	0	0	0	0	0	0	3	0	0	0	0	0	0	0	2	0	1	24	0	0
MW2	Bankvole	Maashorst	17	3	0.202098	47	0	0.04	88	8	0	0	0	0	0	0	0	0	0	0	0	0	0	0	0	0	0	1	0	0	0	0	0	14	150	18	0	0	0	0	0
SM1	Woodmouse	Stameren	17	4.5	0.235684	45	0.25	0.09	55.5	7.5	0	0	0	0	0	0	0	0	0	0	0	0	0	0	0	0	0	3	0	0	0	0	0	3	0	1	1	0	0	0	0
SM2	Woodmouse	Stameren	15	0.5	0.373083	42	0	0.09	26	3	0	0	0	0	0	0	0	1	0	0	0	0	0	0	0	0	0	6	0	0	0	0	0	0	0	0	0	0	0	0	0
SM3	Woodmouse	Stameren	16	1.5	0.26927	44	1	0.06	58.5	3	0	0	0	0	0	0	0	1	0	0	0	0	0	0	0	2	0	4	0	0	6	2	0	0	0	0	0	0	0	0	0
SM4	Woodmouse	Stameren	16	0	0.443308	48	0	0.05	95.5	1	0	0	1	0	0	0	0	0	0	0	0	0	0	0	0	0	0	10	0	0	15	0	0	0	1	0	0	0	0	0	0
SM5	Woodmouse	Stameren	9	2	0.217364	35	0	0.02	74	6.5	0	0	0	1	0	0	0	0	0	0	0	0	0	0	0	0	0	12	0	0	27	0	0	0	0	0	0	0	0	0	0
SW1	Bankvole	Stameren	16	3.5	1.49364	41	2.5	0.04	74	1.5	0	1	0	0	1	0	0	1	0	0	0	0	0	0	0	0	0	7	0	1	0	0	0	0	4	0	0	0	0	0	0
SW2	Bankvole	Stameren	12	0	1.36235	26	1.5	0.03	91	5	0	1	0	0	0	0	0	0	0	0	0	0	0	0	0	0	0	2	0	1	0	0	0	0	0	0	0	0	0	0	0
SW3	Bankvole	Stameren	16	3	0.26011	40	1.5	0.03	80	1	0	0	0	0	0	0	0	0	0	0	0	0	0	0	1	0	0	8	0	4	0	0	0	0	0	0	0	0	0	0	0
SW4	Bankvole	Stameren	15	2.5	1.3593	45	3	0.05	91	1.5	0	0	1	0	0	0	0	0	0	0	0	0	0	0	0	0	0	0	0	1	0	0	0	3	0	0	0	0	0	0	2
